# Supplementary material for: Identification of Protosappanoside D from Caesalpinia decapetala and Evaluation of Its Pharmacokinetic, Metabolism and Pharmacological Activity
Source: Molecules. 2022 Sep 18;27(18):6090. doi: 10.3390/molecules27186090 (PMC9506044; doi:10.3390/molecules27186090)
Supplement: Supplementary file 1 [file molecules-27-06090-s001.zip]

Archive with 1 entries (1 files):
- molecules-1902320-supplementary.pdf
